# Supplementary material for: Compact Smartphone-Based Laser Speckle Contrast Imaging Endoscope Device for Point-of-Care Blood Flow Monitoring
Source: Biosensors (Basel). 2022 Jun 9;12(6):398. doi: 10.3390/bios12060398 (PMC9220785; doi:10.3390/bios12060398)
Supplement: Supplementary file 1 [file biosensors-12-00398-s001.zip]

Archive with 3 entries (3 files):
- Supplementary 1.mp4
- Supplementary 2.mp4
- Supplementary Code.pdf
